# Supplementary material for: The Atypical Chemokine Receptor Ackr2 Constrains NK Cell Migratory Activity and Promotes Metastasis
Source: J Immunol. 2018 Aug 29;201(8):2510–9. doi: 10.4049/jimmunol.1800131 (PMC6176105; doi:10.4049/jimmunol.1800131)
Supplement: Data Supplement [file JI_1800131.zip]

Archive with 2 entries (2 files):
- JI_1800131_Supplemental_Figures_1.pdf
- manifest.xml
